# Supplementary material for: Lipid Profile Rather Than the LCAT Mutation Explains Renal Disease in Familial LCAT Deficiency
Source: J Clin Med. 2019 Nov 3;8(11):1860. doi: 10.3390/jcm8111860 (PMC6912718; doi:10.3390/jcm8111860)
Supplement: Supplementary file 1 [file jcm-08-01860-s001.zip]

Archive with 2 entries (2 files):
- Supplemental Figure 1.pdf
- Supplemental Figure 2.pdf
